# Supplementary material for: Whole Genome Sequencing and Comparative Analysis of the First Ehrlichia canis Isolate in China
Source: Microorganisms. 2024 Jan 8;12(1):125. doi: 10.3390/microorganisms12010125 (PMC10820421; doi:10.3390/microorganisms12010125)
Supplement: Supplementary file 1 [file microorganisms-12-00125-s001.zip]

Archive with 2 entries (2 files):
- microorganisms-2797756-non-published.pdf
- microorganisms-2797756-supplementary.pdf
